# Supplementary material for: Using Video Technology and AI within Parkinson’s Disease Free-Living Fall Risk Assessment
Source: Sensors (Basel). 2024 Jul 29;24(15):4914. doi: 10.3390/s24154914 (PMC11314665; doi:10.3390/s24154914)
Supplement: Supplementary file 1 [file sensors-24-04914-s001.zip]

Archive with 1 entries (1 files):
- sensors-3097481-supplementary.pdf
